# Supplementary material for: Patient Experiences and Perceptions with Infections Due to Multidrug-Resistant Organisms: A Systematic Review
Source: Pathogens. 2024 Sep 22;13(9):817. doi: 10.3390/pathogens13090817 (PMC11435282; doi:10.3390/pathogens13090817)
Supplement: Supplementary file 1 [file pathogens-13-00817-s001.zip]

Archive with 1 entries (1 files):
- pathogens-3213344-supplementary.pdf
